# Supplementary material for: Intranasal infection by SARS-CoV-2 Omicron variants can induce inflammatory brain damage in newly weaned hamsters
Source: Emerg Microbes Infect. 2023 Jun 12;12(1):2207678. doi: 10.1080/22221751.2023.2207678 (PMC10262819; doi:10.1080/22221751.2023.2207678)
Supplement: Supplemental Material [file TEMI_A_2207678_SM2947.zip]

Archive with 5 entries (5 files):
- Fig S1.tif
- Fig S2.tif
- Fig S3.tif
- Fig S4.tif
- Supplementary Tables 230126.docx
